# Supplementary material for: Piceatannol Alleviates Deoxynivalenol-Induced Damage in Intestinal Epithelial Cells via Inhibition of the NF-κB Pathway
Source: Molecules. 2024 Feb 14;29(4):855. doi: 10.3390/molecules29040855 (PMC10891758; doi:10.3390/molecules29040855)
Supplement: Supplementary file 1 [file molecules-29-00855-s001.zip]

Archive with 1 entries (1 files):
- molecules-2830704-supplementary.pdf
